# Supplementary material for: Design, Synthesis, and Anticancer Activity Studies of Novel Quinoline-Chalcone Derivatives
Source: Molecules. 2021 Aug 13;26(16):4899. doi: 10.3390/molecules26164899 (PMC8398129; doi:10.3390/molecules26164899)
Supplement: Supplementary file 1 [file molecules-26-04899-s001.zip]

Archive with 1 entries (1 files):
- molecules-1299243-SI.pdf
